# Supplementary material for: Neurospora sp. Mediated Synthesis of Naringenin for the Production of Bioactive Nanomaterials
Source: Bioengineering (Basel). 2024 May 18;11(5):510. doi: 10.3390/bioengineering11050510 (PMC11117806; doi:10.3390/bioengineering11050510)
Supplement: Supplementary file 1 [file bioengineering-11-00510-s001.zip]

Archive with 1 entries (1 files):
- bioengineering-2906949-supplementary.pdf
